# Supplementary material for: Recovery, Molecular Characterization, and Ampelographic Assessment of Marginal Grapevine Germplasm from Southern Umbria (Central Italy)
Source: Plants (Basel). 2021 Jul 27;10(8):1539. doi: 10.3390/plants10081539 (PMC8398187; doi:10.3390/plants10081539)
Supplement: Supplementary file 1 [file plants-10-01539-s001.zip]

Archive with 1 entries (1 files):
- plants-1296884-supplementary.pdf
